# Supplementary material for: The disclosure of potential conflicts of interest among editors and members of editorial boards in leading ethics journals
Source: Res Integr Peer Rev. 2025 Nov 21;10:25. doi: 10.1186/s41073-025-00181-z (PMC12636210; doi:10.1186/s41073-025-00181-z)
Supplement: Supplementary file 1 — Supplementary Material 1. [file 41073_2025_181_MOESM1_ESM.xlsx]

## Sheet: Reference
	number_ed	number_memb	COI_rep
	number of editors	number of board members	reporting of COI statement
			YES (1); Not reported (NR)
COI_typ	COI_number_ed	Publisher	Journal_typ
financial (1)	Number of editors answering yes to COI; Not reported (NR)	Name of the publisher of the journal	subscription/hybrid (1)
non-financial (2)			purely open access (2)
Both (3)
Not reported (4)
Unclear	COI_number_board		COI_form
Not reported (NR)	Write number		COI statement in a structured form (for example,
	Not reported (NR)		COI ICMJE) YES (1); NO (2); COI statement NOT reported (NR)
BIO	biography(CV) reported: YES=1; Not reported (NR)	BIO_info_ed	BIO_info_members
		potential financial COI (1)	potential financial COI (1)
		potential non-financial COI (2)	potential non-financial COI (2)
		Both (3)	Both (3)
		Not reported (NR)	Not reported (NR)
Follow ICMJE/COPE	YES* (explicitly reported or a link to the editor website reported)
	NR (not reported)	J_cit_ind= journal citation indicator
	OBSERVATIONS	Median IQR J_cit_ind= Journal citation index
		Median IQR IF (Q1 to Q3)= Impact factor
	1) In some journals, it is not clear whether journals require or even recommend following
	ICMJE/COPE guidelines. Sometimes, journals only cite ICMJE/COPE but without making clear their recommendations
	2) In some journals, the information on ICMJE/COPE was retrieved from the publisher´s website. So, in these cases,
	there was a link in the authors´ instructions section to the publisher´s website. In some cases, a more detailed
	investigation in the publisher´s website was necessary to get any info of ICMJE/COPE
	3) In a few cases, journals do not explicitly report the word ICMJE but reported the 4 main ICMJE criteria for authorship
	4) In one case, there was a "dead link" for the "further info on ethics" link
	5) Some links to biographies are "dead" and there is heterogeneity as this information is reported (researchgate, university affiliation pages etc)
COI_guidence	Is there explicit guidance in the journal´s website for editors/board members to report their own COI? (YES=1; NO=2)
link_publisher	Is there a link to the publisher website with info on guidance for editors reporting COI? (YES=1; NO=2; n.a.=not applicable)
link_direct?	Is there a direct link from journal´s website to the guidance of potential COI of editors OR we need to investigate with several clicks to find this info? (DIRECT LINK=1; INDIRECT LINK (several clicks)=2; n.a.=not applicable)

## Sheet: Data extraction
Journal	Follow ICMJE?	Follow COPE?	COI_guidance	link_publisher	link_direct?	Median IQR J_cit_ind	Median IQR IF (Q1 to Q3)	Median IQR board members (Q1 to Q3)	Median IQR editors (Q1 to Q3)	number_edit	number_memb	COI_rep	COI_typ	BIO	BIO_info_ed	BIO_info_members	IF	J_cit_ind	COI_typ	COI_number_ed	COI_number_board	COI_form	Publisher	Journal_typ	OBSERVATIONS (some examples)
AMERICAN JOURNAL OF BIOETHICS	NR	NR	2	1	2	0.685 (0.34 to 1.04)	1.3 (0.7 to 2.2)	29 (21 to 40)	7 (3.5 to 9)	8	40	NR	NR	NR	NR	NR	17.0	4.03	NR	NR	NR	NR	Taylor and Francis	1
Research Integrity and Peer Review	YES	YES	2	1	2					6	31	1 (only for 1 editor)	3	1	NR	NR	7.2	3.05	3	1	0	2	Springer Nature	2
JOURNAL OF BUSINESS ETHICS	YES	YES	1	n.a.	n.a.					94	115	NR	NR	NR	NR	NR	5.9	1.77	NR	NR	NR	NR	Springer Nature	1
ETHICS	NR	YES	NR	NR	NR					23	71	NR	NR	NR	NR	NR	4.6	2.28	NR	NR	NR	NR	The University of Chicago Press	1
Journal of Responsible Innovation	NR	YES	2	1	2					9	40	NR	NR	1	Not explicit reported by editors	Not explicitly reported by members	3.9	1.73	NR	NR	NR	NR	Taylor and Francis	2
Business Ethics the Environment & Responsibility	YES	YES	2	1	2					67	83	NR	NR	NR	NR	NR	3.6	1.06	NR	NR	NR	NR	Wiley	1	link found from "for referees" link reported in the journal´s website
Ethics and Information Technology	YES	YES	1	n.a.	n.a.					7	27	NR	NR	NR	NR	NR	3.4	3.00	NR	NR	NR	NR	Springer Nature	1
BUSINESS ETHICS QUARTERLY	NR	YES	1	n.a.	n.a.					14	73	NR	NR	NR	NR	NR	3.4	1.01	NR	NR	NR	NR	Cambridge University Press	1	link from the "publication ethics" section
PHILOSOPHY & PUBLIC AFFAIRS	YES	YES	2	1	2					3	7	NR	NR	NR	NR	NR	3.3	2.07	NR	NR	NR	NR	Wiley	1	COI statements directed to authors, although the journal reports is member of COPE
JOURNAL OF MEDICAL ETHICS	YES	YES	1	n.a.	n.a.					8	36	1 (only EIC)	3	NR	NR	NR	3.3	1.52	NR	NR	NR	NR	BMJ	1
BMC Medical Ethics	YES	YES	2	1	2					14	94	NR	NR	1	Not explicit reported by editors	Not explicitly reported by members	3.0	1.04	NR	NR	NR	NR	Springer nature	2
NURSING ETHICS	YES	YES	2	1	2					9	17	NR	NR	NR	NR	NR	2.9	1.42	NR	NR	NR	NR	Sage	1
JOURNAL OF POLITICAL PHILOSOPHY	NR	NR	2	2	n.a.					NR	NR	NR	NR	NR	NR	NR	2.9	0.93	NR	NR	NR	NR	Wiley	1
Accountability in Research-Ethics Integrity and Policy	NR	YES	2	1	2					9	28	NR	NR	NR	NR	NR	2.8	0.82	NR	NR	NR	NR	Taylor and Francis	1
SCIENCE AND ENGINEERING ETHICS	YES	YES	1	n.a.	n.a.					18	52	NR	NR	NR	NR	NR	2.7	2.59	NR	NR	NR	NR	Springer Nature	2
Neuroethics	YES	YES	2	1	2					16	32	NR	NR	NR	NR	NR	2.6	1.06	NR	NR	NR	NR	Springer Nature	2
Journal of Law and the Biosciences	NR	NR	2	n.a.	n.a.					3	33	NR	NR	NR	NR	NR	2.5	2.05	NR	NR	NR	NR	Oxford Academic	2
Medicine Health Care and Philosophy	YES	YES	1	n.a.	n.a.					7	36	NR	NR	NR	NR	NR	2.3	1.27	NR	NR	NR	NR	Springer Nature	1
HASTINGS CENTER REPORT	NR	NR	2	n.a.	n.a.					7	26	NR	NR	1 (only reported by some editors)	Not explicit reported by editors	NR	2.3	1.09	NR	NR	NR	NR	Wiley	1
JOURNAL OF AGRICULTURAL & ENVIRONMENTAL ETHICS	YES	YES	1	n.a.	n.a.					1	28	NR	NR	NR	NR	NR	2.2	0.89	NR	NR	NR	NR	Springer Nature	1
ENVIRONMENTAL VALUES	YES	YES	2	1	2					11	26	NR	NR	NR	NR	NR	2.2	0.87	NR	NR	NR	NR	Sage	1
Journal of Academic Ethics	YES	YES	1	n.a.	n.a.					2	29	NR	NR	NR	NR	NR	2.2	0.72	NR	NR	NR	NR	Springer Nature	1
Research Ethics	YES	YES	2	1	2					13	15	NR	NR	NR	NR	NR	2.1	0.88	NR	NR	NR	NR	Sage	2
RADICAL PHILOSOPHY	NR	NR	2	1	2					8	0	NR	NR	NR	NR	NR	2.0	0.30	NR	NR	NR	NR	Unclear	2
Asian Journal of Business Ethics	YES	YES	1	n.a.	n.a.					9	23	NR	NR	NR	NR	NR	1.9	0.87	NR	NR	NR	NR	Springer Nature	1
Journal of Bioethical Inquiry	YES	YES	1	n.a.	n.a.					48	29	NR	NR	NR	NR	NR	1.8	0.90	NR	NR	NR	NR	Springer Nature	1
ETHICS & BEHAVIOR	YES	YES	2	1	2					1	29	NR	NR	NR	NR	NR	1.8	0.69	NR	NR	NR	NR	Taylor and Francis	1
HEALTH CARE ANALYSIS	YES	YES	1	n.a.	n.a.					3	18	NR	NR	NR	NR	NR	1.8	0.61	NR	NR	NR	NR	Springer Nature	1
Philosophy Ethics and Humanities in Medicine	YES	YES	2	1	2					5	3	NR	NR	NR	NR	NR	1.7	1.50	NR	NR	NR	NR	Springer Nature	2
BIOETHICS	NR	YES	2	1	2					5	48	NR	NR	NR	NR	NR	1.7	0.75	NR	NR	NR	NR	Wiley	1	Guidance for COI reported in the journal´s website is only focused on authors
Journal of Empirical Research on Human Research Ethics	YES	YES	2	1	2					20	29	NR	NR	NR	NR	NR	1.7	0.57	NR	NR	NR	NR	Sage	1
JOURNAL OF LAW MEDICINE & ETHICS	YES	YES	1	n.a.	n.a.					3	21	NR	NR	NR	NR	NR	1.6	1.25	NR	NR	NR	NR	Cambridge University Press	1
Journal of Information Communication & Ethics in Society	YES	YES	2	1	2					3	46	NR	NR	NR	NR	NR	1.6	0.65	NR	NR	NR	NR	Emerald	1
Monash Bioethics Review	YES	YES	2	1	2					9	24	NR	NR	NR	NR	NR	1.6	0.65	NR	NR	NR	NR	Springer Nature	1
Politics Philosophy & Economics	YES	YES	2	1	2					21	46	NR	NR	NR	NR	NR	1.6	0.64	NR	NR	NR	NR	Sage	1
Sport Ethics and Philosophy	YES	YES	2	1	2					3	26	NR	NR	NR	NR	NR	1.6	0.51	NR	NR	NR	NR	Taylor and Francis	1
Public Health Ethics	YES	YES	2	1	2					6	47	NR	NR	1 (only EIC with ORCID)	NR	NR	1.4	0.63	NR	NR	NR	NR	Oxford Academic	1
PHILOSOPHICAL PSYCHOLOGY	YES	YES	2	1	2					8	36	NR	NR	NR	NR	NR	1.4	0.62	NR	NR	NR	NR	Taylor and Francis	1
New Bioethics-A Multidisciplinary Journal of Biotechnology and the Body	NR	YES	2	1	2					6	21	NR	NR	NR	NR	NR	1.4	0.55	NR	NR	NR	NR	Taylor and Francis	1
Asian Bioethics Review	YES	YES	1	n.a.	n.a.					2	32	NR	NR	NR	NR	NR	1.3	0.98	NR	NR	NR	NR	Springer Nature	1
JOURNAL OF MEDICINE AND PHILOSOPHY	YES	YES	2	dead link	dead link					7	84	NR	NR	NR	NR	NR	1.3	0.69	NR	NR	NR	NR	Oxford Academic	1
HEC Forum	YES	YES	1	n.a.	n.a.					3	28	NR	NR	NR	NR	NR	1.3	0.65	NR	NR	NR	NR	Springer Nature	1
Ethics & International Affairs	YES	YES	1	n.a.	n.a.					3	19	NR	NR	NR	NR	NR	1.3	0.48	NR	NR	NR	NR	Cambridge University Press	1
ECONOMICS AND PHILOSOPHY	YES	YES	1	n.a.	n.a.					3	36	NR	NR	NR	NR	NR	1.2	0.49	NR	NR	NR	NR	Cambridge University Press	1
JOURNAL OF THE PHILOSOPHY OF SPORT	YES	YES	2	1	2					2	8	NR	NR	NR	NR	NR	1.2	0.40	NR	NR	NR	NR	Taylor and Francis	1
Journal of Practical Ethics	NR	NR	2	2	no link					5	6	NR	NR	NR	NR	NR	1.2	0.31	NR	NR	NR	NR	University of Oxford	2
KENNEDY INSTITUTE OF ETHICS JOURNAL	NR	YES	2	1	2					1	20	NR	NR	BIO for EIC only	NR	NR	1.1	1.19	NR	NR	NR	NR	Hopkins Press	1
Journal of Moral Philosophy	NR	YES	2	1	2					12	24	NR	NR	NR	NR	NR	1.1	1.03	NR	NR	NR	NR	Brill	1
Journal of Social Philosophy	NR	YES	2	1	2					5	49	NR	NR	NR	NR	NR	1.1	0.86	NR	NR	NR	NR	Wiley	1
NanoEthics	YES	YES	1	n.a.	n.a.					11	34	NR	NR	NR	NR	NR	1.1	0.78	NR	NR	NR	NR	Springer Nature	2
THEORETICAL MEDICINE AND BIOETHICS	YES	YES	1	n.a.	n.a.					13	22	NR	NR	NR	NR	NR	1.1	0.55	NR	NR	NR	NR	Springer Nature	1
ENVIRONMENTAL ETHICS	NR	NR	NR	NR	NR					9	35	NR	NR	NR	NR	NR	1.1	0.21	NR	NR	NR	NR	Philosophy Documentation Center	1
INQUIRY-AN INTERDISCIPLINARY JOURNAL OF PHILOSOPHY	YES	YES	2	1	2					22	16	NR	NR	NR	NR	NR	1.0	1.13	NR	NR	NR	NR	Taylor and Francis	1
Journal of Ethics	YES	YES	1	n.a.	n.a.					27	29	NR	NR	NR	NR	NR	0.9	0.97	NR	NR	NR	NR	Springer Nature	1
Moral Philosophy and Politics	NR	YES	1	n.a.	n.a.					6	34	NR	NR	NR	NR	NR	0.9	0.77	NR	NR	NR	NR	deGruyter	1	link from "Zusatzmaterial" reported in the journal´s website
Developing World Bioethics	NR	YES	2	1	2					5	29	NR	NR	NR	NR	NR	0.9	0.68	NR	NR	NR	NR	Wiley	1	link found from "for referees" link reported in the journal´s website
Journal of Medical Ethics and History of Medicine	YES	YES	1	n.a.	n.a.					3	28	NR	NR	NR	NR	NR	0.9	0.16	NR	NR	NR	NR	Tehran University of medical Sciences	2
Journal of Media Ethics	YES	YES	2	1	2					6	44	NR	NR	NR	NR	NR	0.9	0.50	NR	NR	NR	NR	Taylor and Francis	1
LAW AND PHILOSOPHY	YES	YES	1	n.a.	n.a.					13	55	NR	NR	NR	NR	NR	0.8	0.66	NR	NR	NR	NR	Springer Nature	1
HUMAN STUDIES	YES	YES	1	n.a.	n.a.					6	19	NR	NR	NR	NR	NR	0.8	0.39	NR	NR	NR	NR	Springer Nature	1
Journal of Applied Philosophy	YES	YES	2	1	2					9	40	NR	NR	1 (only editors)	NR	NR	0.7	1.06	NR	NR	NR	NR	Wiley	1	link found from "for referees" link reported in the journal´s website
European Journal of Analytic Philosophy	NR	YES	1	n.a.	n.a.					4	33	NR	NR	1 (for editors and board members in heterogeneous links)	NR	NR	0.7	0.93	NR	NR	NR	NR	University of Rijeka	2
Ethics & Bioethics	NR	YES	1	n.a.	n.a.					2	15	NR	NR	NR	NR	NR	0.7	0.65	NR	NR	NR	NR	De Gruyter Poland	2	link from "publication ethics statement" reported in the journal´s website
PHILOSOPHY OF THE SOCIAL SCIENCES	NR	YES	2	1	2					4	48	NR	NR	NR	NR	NR	0.6	0.85	NR	NR	NR	NR	Sage	1
JOURNAL OF VALUE INQUIRY	YES	YES	1	n.a.	n.a.					5	14	NR	NR	NR	NR	NR	0.6	0.48	NR	NR	NR	NR	Springer Nature	1
International Journal of Technoethics	YES	YES	NR	NR	NR					9	43	NR	NR	1 (BIO via ORCID for some editors and board members)	NR	NR	0.5	0.34	NR	NR	NR	NR	IGI Global	2
Ethics & Global Politics	YES	YES	2	1	2					8	21	NR	NR	NR	NR	NR	0.5	0.33	NR	NR	NR	NR	Taylor and Francis	2
Acta Bioethica	YES	NR	NR	NR	NR					2	20	NR	NR	NR	NR	NR	0.5	0.13	NR	NR	NR	NR	Universidad de Chile	2
Ethik in der Medizin	YES	YES	1	n.a.	n.a.					8	37	NR	NR	NR	NR	NR	0.5	0.23	NR	NR	NR	NR	Springer Nature	1
International Journal of Ethics Education	YES	YES	1	n.a.	n.a.					2	23	NR	NR	NR	NR	NR	0.4	0.30	NR	NR	NR	NR	Springer Nature	1
BUSINESS & PROFESSIONAL ETHICS JOURNAL	NR	NR	NR	NR	NR					5	22	NR	NR	NR	NR	NR	0.4	0.19	NR	NR	NR	NR	Philosophy Documentation Center	1
Ateliers de l Ethique-The Ethics Forum	NR	NR	NR	NR	NR					8	22	NR	NR	1 (for editors and board members)	NR	NR	0.4	0.11	NR	NR	NR	NR	Métro Université-de-Montréal	2
International Review of Information Ethics	NR	NR	2	1	2					6	reports "forthcoming"	NR	NR	NR	NR	NR	0.4	0.07	NR	NR	NR	NR	University of Alberta and IBICT	2
Linacre Quarterly	YES	YES	2	1	2					7	9	NR	NR	NR	NR	NR	0.4	0.13	NR	NR	NR	NR	Sage	1
Etikk i Praksis	NR	NR	NR	NR	NR					2	24	NR	NR	NR	NR	NR	0.3	0.31	NR	NR	NR	NR	NORWEGIAN UNIVERSITY OF SCIENCE AND TECHNOLOGY	2
STUDIES IN EAST EUROPEAN THOUGHT	YES	Yes	1	n.a.	n.a.					8	14	NR	NR	NR	NR	NR	0.3	0.30	NR	NR	NR	NR	Springer Nature	1
SOCIAL PHILOSOPHY & POLICY	YES	YES	1	n.a.	n.a.					6	15	NR	NR	NR	NR	NR	0.3	0.25	NR	NR	NR	NR	Cambridge University Press	1
International Journal of Feminist Approaches To Bioethics	NR	NR	NR	NR	NR					6	45	NR	NR	NR	NR	NR	0.3	0.21	NR	NR	NR	NR	University of Toronto	1	link from "editorial and ethics policy" reported in the journal´s website
Canadian Journal of Bioethics-Revue Canadienne de Bioethique	NR	YES	1	n.a.	n.a.					7	29 (here named as "editors")	NR	NR	BIO for all with ORCID, Researchgate etc	NR	NR	0.3	0.07	NR	NR	NR	NR	University of Montreal	2	not clear report that editors should declare their own COI
Cuadernos de Bioetica	NR	NR	NR	NR	NR					6	7	NR	NR	NR	NR	NR	0.3	0.10	NR	NR	NR	NR	Asociación Española de Bioética y Ética Médica	2
Revista Colombiana de Bioetica	YES	YES	NR	NR	NR					6	29	NR	NR	NR	NR	NR	0.2	0.05	NR	NR	NR	NR	Universidad El Bosque	2
Ethical Perspectives	NR	NR	NR	NR	NR					17	41	NR	NR	NR	NR	NR	0.1	0.13	NR	NR	NR	NR	Peeters	1
